# Supplementary material for: Inhibitory G proteins play multiple roles to polarize sensory hair cell morphogenesis
Source: eLife. 2024 Apr 23;12:RP88186. doi: 10.7554/eLife.88186 (PMC11037916; doi:10.7554/eLife.88186)
Supplement: Supplementary file 2. [file elife-88186-supp2.xlsx]

## Sheet: Groomed table (2)
	Strain		Primer sequence	Bands size (bp)
	Gnao1flox	forward	5' - TGGGTTTGATCCACAAGAGCGG - 3'
		forward	5' - AGACGTGAAGCAGTACAAGC - 3'
		reverse	5' - TCTCCTCAGTAGGGAAGATGGC - 3'
				wt: 938; flox: 1119	wt: 387; flox: 421
	Gnao1neo	forward	5' - TGGTGACCCATTCTGACTTC - 3'
		forward	5' - TCGCCTTCTATCGCCTTCTTGACG - 3'
		reverse	5' - TTGGCAGAGAAAGCCCAAAG - 3'
				wt: 836	neo: 461
	Gnai1neo	forward	5' - TCTAGGTGCTGGGGAATCTG - 3'
		reverse	5' - GAGACGTGCTACTTCCATTTGTC - 3'
		reverse	5' - TGAGCTTGTAGGCACAGAGG - 3'
				wt: 1004	neo: 580
	Gnai2del	forward	5' -GCACCATCGTCAAGCAGATG - 3'
		forward	5' - ATGGGTGGTTGTGAGCCATC - 3'
		reverse	5' - GAGCTGGTATTCTCGTGAGC - 3'
				wt: 728	wt: 1195; neo: 515
	Gnai3neo	forward	5' - CTTCTATCGCCTTCTTGACG - 3'
		forward	5' -ACTCTGCTGACTTTGGCACC - 3'
		reverse	5' - CTTTCATGCATTCGGTTCTG - 3'
				wt: 762	neo: 450
	Gnai3flox	forward	5' - ATGAGGACGGCTATTCAGAG - 3'
		reverse	5' - CATCCTACTTCACAAACTGC - 3'		XhoI digestion
				wt: 700; flox: 747	wt: 700; flox: 342 + 404
	LSL-myc:ptxA	forward	5' - AAAGTCGCTCTGAGTTGTTAT - 3'
		reverse	5' - GCGAAGAGTTTGTCCTCAACC - 3'
		reverse	5' - GGAGCGGGAGAAATGGATATG - 3'
				wt: 603	ptxA: 250
	DIO-ptxA	forward	5' - GCACTTGCTCTCCCAAAGTC - 3'
		reverse	5' - GGAGCGGGAGAAATGGATATG - 3'
		reverse	5' - CGTCATTGACGTCAATAGGG - 3'
				wt: 617	ptxA: 677
	Atoh1-Cre	forward	5' - AGAGCGGCTGACAATAGAGG - 3'
		reverse	5' - TTTCCATGAGTGAACGAACC - 3'
				wt: no band	cre: 850
	Foxg1-Cre	forward	5' - GCGACAAGAAGAACGGCAAG - 3'
		forward	5' - GCAAGAACCTGATGGACATG - 3'
		reverse	5' - AAGCACTTGTTGAGGGACAG - 3'
		reverse	5' - TTTCCATGAGTGAACGAACC - 3'
				wt: 202	cre: 381
